# Supplementary material for: The Quality Evaluation of Avocado Fruits (Persea americana Mill.) of Hass Produced in Different Localities on the Island of Tenerife, Spain
Source: Foods. 2024 Mar 29;13(7):1058. doi: 10.3390/foods13071058 (PMC11011534; doi:10.3390/foods13071058)
Supplement: Supplementary file 1 [file foods-13-01058-s001.zip]

Archive with 1 entries (1 files):
- foods-2917917-supplementary.pdf
